# Supplementary material for: The Role of TSHR, PTEN and RASSF1A Promoters’ Methylation Status for Non-Invasive Detection of Papillary Thyroid Carcinoma
Source: J Clin Med. 2022 Aug 21;11(16):4917. doi: 10.3390/jcm11164917 (PMC9409956; doi:10.3390/jcm11164917)
Supplement: Supplementary file 1 [file jcm-11-04917-s001.zip]

Archive with 1 entries (1 files):
- jcm-1830961-supplementary.pdf
